# Supplementary material for: A designathon to co-create community-driven HIV self-testing services for Nigerian youth: findings from a participatory event
Source: BMC Infect Dis. 2021 May 31;21:505. doi: 10.1186/s12879-021-06212-6 (PMC8166032; doi:10.1186/s12879-021-06212-6)
Supplement: Supplementary file 3 — Additional file 3: Supplement 3. Judges' scores for all teams at the designathon: Nigeria 2019*. [file 12879_2021_6212_MOESM3_ESM.xls]

## Sheet: Supplemental Table 1
	Supplement 3. Judges' scores for all teams at the designathon: Nigeria 2019*
	Team Rank	Judge #1	Judge #2	Judge #3	Judge #4	Judge #5	Judge #6	Judge #7	Total
	1	8	11	11	11	10	10	12	71
	2	11	11	10	11	10	8	10	70
	3	7	11	9	9	10	6	11	62**
	4	10	8	9	10	8	9	10	63
	5	8	10	7	9	10	7	10	61
	6	6	9	8	9	7	5	9	51
	7	7	6	7	7	10	7	8	51
	8	5	7	8	9	7	6	9	49
	9	4	4	9	8	8	6	10	47
	10	3	6	7	8	10	6	8	47
	11	5	7	6	9	8	6	7	47
	12	6	5	9	7	5	8	6	45
	13	6	4	7	8	5	5	7	42
	*The judges scored the teams' HIVST services based on desirability, feasibility, impact and teamwork. The scoring for each domain was 1 = low, 2 = medium, and 3 = high. The maximum score that could be allotted to a team was 12. Judges' scores and the total score were rounded to the nearest whole number.
	** This team scored lower than the fourth place team, but the judges deliberated and decided to elevate this team to third place because their concept was more attractive and could better appeal to young people.
